# Supplementary material for: Potential Correlation between Changes in Serum FGF21 Levels and Lenvatinib-Induced Appetite Loss in Patients with Unresectable Hepatocellular Carcinoma
Source: Cancers (Basel). 2023 Jun 20;15(12):3257. doi: 10.3390/cancers15123257 (PMC10296590; doi:10.3390/cancers15123257)
Supplement: Supplementary file 1 [file cancers-15-03257-s001.zip]

Archive with 2 entries (2 files):
- supplementary_Figure_S1.pptx
- Supplementary_Table_S1.pdf
